# Supplementary material for: Genome-Wide Identification of the Vacuolar H+-ATPase Gene Family in Five Rosaceae Species and Expression Analysis in Pear (Pyrus bretschneideri)
Source: Plants (Basel). 2020 Nov 27;9(12):1661. doi: 10.3390/plants9121661 (PMC7761284; doi:10.3390/plants9121661)
Supplement: Supplementary file 1 [file plants-09-01661-s001.zip]

Archive with 9 entries (9 files):
- Figure S1.docx
- Figure S2.docx
- Figure S3.docx
- Figure S4.docx
- Figure S5.docx
- Figure S6.docx
- Figure S7.docx
- Table S1. Detailed information of all V-ATPase (VHA) family genes identified in the five Rosaceae  species.xlsx
- ~$gure S2-9-30.docx
