# Supplementary material for: Genome-Wide Identification of the Vacuolar H+-ATPase Gene Family in Five Rosaceae Species and Expression Analysis in Pear (Pyrus bretschneideri)
Source: Plants (Basel). 2020 Nov 27;9(12):1661. doi: 10.3390/plants9121661 (PMC7761284; doi:10.3390/plants9121661)
Supplement: Supplementary file 1 [file plants-09-01661-s001.zip › Table S1. Detailed information of all V-ATPase (VHA) family genes identified in the five Rosaceae species.xlsx]

## Sheet: Apple
Table S1. Detailed information of all VHA gene family genes identiﬁed in the five Rosaceae species-apple
Gene name	Gene_ID	Chromosome	Start	End	Len_gene	Len_exons	Len_CDS	Len_pep	No_of_exons	Molecular weight	Theoretical pI
MdVHA-A1	MDP0000844729	chr9	13630394	13635467	5074	1872	1872	623	20	68810.8	5.43
MdVHA-A2	MDP0000248012	unanchored	38391594	38397432	5839	2559	2559	853	21	94947.1	9.18
MdVHA-a1	MDP0000282274	chr11	10464326	10479573	15248	4299	4299	1432	24	163139	5.81
MdVHA-a2	MDP0000817352	chr3	9507388	9509046	1659	801	801	266	6	30529.8	5.72
MdVHA-a3	MDP0000220167	chr8	1383461	1388657	5197	2541	2541	846	19	96149.2	6.22
MdVHA-a4	MDP0000149509	unanchored	16239495	16247465	7971	1902	1902	633	14	72061.1	6.14
MdVHA-a5	MDP0000330133	unanchored	16281355	16286149	4795	1597	1597	531	11	60850.5	5.9
MdVHA-a6	MDP0000289586	chr10	10426479	10435222	8744	1755	1755	584	14	66153.4	8.26
MdVHA-a7	MDP0000330134	chr10	10451141	10453791	2651	1096	1096	364	7	42069.9	5.51
MdVHA-B1	MDP0000945182	chr10	7293944	7297917	3974	1473	1473	490	14	54558.2	4.98
MdVHA-B2	MDP0000205940	chr8	8622787	8628204	5418	1620	1620	539	16	59921.2	5.51
MdVHA-c"	MDP0000243606	chr14	8051432	8053101	1670	867	867	288	3	31839.4	10.41
MdVHA-C1	MDP0000231476	chr9	420178	423269	3092	1077	1077	358	11	40501.1	5.54
MdVHA-C2	MDP0000083486	chr17	310085	313473	3389	1149	1149	382	11	#	#
MdVHA-C3	MDP0000300513	unanchored	98277932	98280683	2752	927	927	308	9	34970.9	5.43
MdVHA-C4	MDP0000894204	chr17	284283	286574	2292	915	915	304	9	34640.5	7.71
MdVHA-c1	MDP0000262759	chr15	35281501	35283073	1573	501	501	166	3	16731.8	8.62
MdVHA-c2	MDP0000743595	chr9	18605478	18606521	1044	501	501	166	3	16741.8	8.62
MdVHA-c3	MDP0000238062	chr14	3262868	3263911	1044	501	501	166	3	16741.8	8.62
MdVHA-c4	MDP0000243071	chr9	18616243	18617428	1186	501	501	166	3	16741.8	8.62
MdVHA-c5	MDP0000325868	chr5	20809407	20811223	1817	574	574	190	4	19604	9.06
MdVHA-c6	MDP0000325860	chr8	21513606	21516470	2865	679	679	225	7	23698.9	9.61
MdVHA-c7	MDP0000123144	chr12	23110269	23113075	2807	636	636	211	3	21966.4	9.71
MdVHA-c8	MDP0000154144	chr12	23122795	23123127	333	333	333	110	1	11005.2	9.26
MdVHA-c9	MDP0000246280	unanchored	7104308	7110748	6441	1254	1254	417	7	45764.4	9.46
MdVHA-D1	MDP0000284209	chr9	12180690	12183541	2852	960	960	319	2	35851	9.89
MdVHA-D2	MDP0000295160	chr17	12333749	12334528	780	741	741	246	2	27545.7	9.6
MdVHA-d1	MDP0000186579	chr9	2839514	2842520	3007	1056	1056	351	10	40655.8	4.86
MdVHA-d2	MDP0000290370	chr17	3208030	3213031	5002	1356	1356	451	10	51964.7	4.96
MdVHA-E1	MDP0000494888	chr14	14519555	14524138	4584	1209	1209	402	6	45893.1	9.75
MdVHA-E2	MDP0000253519	chr4	17680806	17686936	6131	1575	1575	524	12	60003.9	9.39
MdVHA-E3	MDP0000202928	chr12	26448430	26450589	2160	846	846	281	6	32437.9	8.6
MdVHA-E4	MDP0000143682	unanchored	9085123	9087179	2057	924	924	307	9	34934.5	8.61
MdVHA-e1	MDP0000341037	chr10	32326385	32327920	1536	363	363	120	4	13210.9	8.31
MdVHA-e2	MDP0000341035	chr5	555284	556498	1215	213	213	70	6	7636.89	7.68
MdVHA-e3	MDP0000367574	chr11	22219926	22221674	1749	213	213	70	4	7714.48	7.63
MdVHA-e4	MDP0000337675	chr3	23237140	23238887	1748	213	213	70	3	7711.71	6.49
MdVHA-F1	MDP0000200264	chr4	21346764	21347837	1074	426	426	141	5	15586	6.09
MdVHA-F2	MDP0000120302	chr12	30180789	30182024	1236	786	786	261	4	29024.6	9.17
MdVHA-F3	MDP0000165389	chr12	30197157	30198392	1236	786	786	261	4	29024.6	9.17
MdVHA-G1	MDP0000327004	chr12	15972125	15973633	1509	397	397	131	5	14489.1	6.85
MdVHA-G2	MDP0000124158	chr12	15976744	15978381	1638	435	435	144	4	15804.7	6.21
MdVHA-G3	MDP0000209488	chr8	27072434	27073092	659	333	333	110	3	12341	8.92
MdVHA-G4	MDP0000647918	chr14	2997976	2998594	619	333	333	110	3	12309.9	8.92
MdVHA-G5	MDP0000194854	chr15	43136431	43136840	410	240	240	79	2	8945.11	8.96
MdVHA-G6	MDP0000283329	chr4	9700315	9703550	3236	957	957	318	7	35535.6	4.5
MdVHA-H1	MDP0000264380	chr7	26411103	26418887	7785	2310	2310	769	17	86815.9	8.57
MdVHA-H2	MDP0000194348	chr1	29229678	29232891	3214	1419	1419	472	10	53429.1	6.39

## Sheet: Pear
Table S1. Detailed information of all V-ATPase (VHA) family genes identiﬁed in the five Rosaceae species-pear
Gene name	Gene_ID	Chromosome	Start	End	Len_gene	Len_exons	Len_CDS	Len_pep	No_of_exons	Molecular weight	Theoretical pI
PbrVHA-A1	Pbr023174.1	Chr9	8581217	8586284	5068	1872	1872	623	20	68784.6	5.37
PbrVHA-A2	Pbr039217.1	scaffold830.0	990	6182	5193	2082	1872	623	20	68784.6	5.37
PbrVHA-a1	Pbr014167.1	Chr6	8915198	8924732	9535	2382	2382	793	18	90662.9	6.06
PbrVHA-a2	Pbr015828.1	scaffold233.0	8076	18156	10081	2418	2418	805	18	91696.9	5.8
PbrVHA-a3	Pbr015814.1	Chr10	25872409	25882400	9992	2418	2418	805	18	91726	5.8
PbrVHA-a4	Pbr014174.1	Chr6	8814346	8823810	9465	2382	2382	793	18	90662.9	6.06
PbrVHA-a5	Pbr033927.1	Chr3	24430135	24440077	9943	2607	2607	868	19	99317	5.76
PbrVHA-a6	Pbr038172.1	Chr11	3820373	3830363	9991	2418	2418	805	18	91726	5.8
PbrVHA-a7	Pbr040959.1	Chr11	29074564	29084189	9626	2382	2382	793	18	90602.9	6.06
PbrVHA-B1	Pbr027384.1	Chr5	13229626	13233409	3784	1473	1473	490	14	54473.9	4.98
PbrVHA-B2	Pbr031639.1	Chr10	17984762	17988730	3969	1458	1458	485	14	53948.4	5.21
PbrVHA-C	Pbr021882.1	Chr17	24010047	24013098	3052	1095	1095	364	10	41573.1	5.32
PbrVHA-c"	XP_009334792.1	Chr15	358324	360185	1862	543	543	181	4	18484.9	9
PbrVHA-c1	Pbr028094.1	Chr8	14977401	14979931	2531	1625	501	166	3	16757.8	8.62
PbrVHA-c2	Pbr029417.1	Chr15	18356443	18357954	1512	873	501	166	3	16731.8	8.62
PbrVHA-c3	Pbr022130.1	Chr15	19222512	19224005	1494	854	501	166	3	16731.8	8.62
PbrVHA-c4	Pbr002841.1	Chr8	7032476	7034585	2110	501	501	166	3	16745.8	8.62
PbrVHA-c5	Pbr005872.1	Chr15	2736253	2737468	1216	657	657	218	3	22925.7	9.61
PbrVHA-c6	Pbr022369.1	Chr10	24993406	24994254	849	378	378	125	2	12557.8	8.62
PbrVHA-c7	Pbr023244.1	Chr5	5624548	5627484	2937	1188	498	165	3	16660.7	8.62
PbrVHA-c8	Pbr006085.1	scaffold1306.0	44648	45142	495	495	495	164	1	17189.6	8.29
PbrVHA-D1	Pbr030500.1	Chr17	12910418	12912964	2547	2547	780	259	1	28969.5	9.57
PbrVHA-D2	Pbr005572.1	Chr9	12971719	12973969	2251	2251	780	259	1	28968.5	9.57
PbrVHA-d1	Pbr041860.2	Chr17	22840888	22844076	3189	1167	1167	388	9	44707.3	5
PbrVHA-d2	Pbr035223.1	Chr9	21878285	21881748	3464	1498	1056	351	10	40661.5	4.9
PbrVHA-E1	Pbr026725.1	Chr14	8789289	8791848	2560	1168	693	230	6	26075	7.72
PbrVHA-E2	Pbr028478.1	Chr12	236553	238261	1709	681	681	226	6	16757.8	8.62
PbrVHA-E3	Pbr014118.2	Chr6	9337986	9339874	1889	909	909	302	7	34709.8	5.9
PbrVHA-E4	Pbr013702.1	Chr16	9746171	9751465	5295	1527	1527	508	8	57542.4	9.06
PbrVHA-e1	Pbr031988.1	Chr10	5869321	5870550	1230	213	213	70	3	7584.44	7.68
PbrVHA-e2	XP_009354134	Chr5	27988454	27990253	1800	213	213	70	3	7673.54	8.51
PbrVHA-e3	XP_009361067	Chr3	5487599	5489928	2329	213	213	70	3	7756.56	7.63
PbrVHA-e4	XP_009334176	Chr11	7649169	7651400	2231	213	213	70	3	7688.45	7.63
PbrVHA-F	Pbr004365.1	Chr12	2062992	2065228	2237	1369	393	130	4	14417.5	6.73
PbrVHA-G1	Pbr003695.1	Chr4	7068937	7070883	1947	1226	333	110	3	12128.5	8.06
PbrVHA-G2	Pbr039820.1	scaffold860.0	67330	68447	1118	333	333	110	3	12166.6	8.05
PbrVHA-G3	Pbr000865.1	Chr15	40402675	40404177	1503	1211	333	110	3	12309.9	8.92
PbrVHA-G4	Pbr008340.1	Chr12	8814264	8815954	1691	390	390	129	4	14103.8	8.03
PbrVHA-G5	Pbr039821.1	scaffold860.0	100540	101657	1118	333	333	110	3	12166.6	8.05
PbrVHA-G6	Pbr016396.1	Chr12	3498732	3500294	1563	1276	333	110	3	12309.9	8.96
PbrVHA-G7	Pbr004272.1	Chr8	5847651	5854495	6845	6518	333	110	3	12345	9.22
PbrVHA-G8	Pbr039055.1	scaffold828.0	44026	44549	524	249	249	82	2	9374.72	6.84
PbrVHA-H	Pbr039959.1	Chr7	15168841	15174604	5764	3796	1359	452	11	51404.7	6.43

## Sheet: Strawberry
Table S1. Detailed information of all V-ATPase (VHA) family genes identiﬁed in the five Rosaceae species-strawberry
Gene name	Gene_ID	Chromosome	Start	End	Len_gene	Len_exons	Len_CDS	Len_pep	No_of_exons	Molecular weight	Theoretical pI
FveVHA-A	mrna05361.1-v1.0-hybrid	LG6	28545411	28550450	5040	1872	1872	623	20	68727.5	5.31
FveVHA-a1	mrna25340.1-v1.0-hybrid	LG3	19159626	19170359	10734	2859	2859	952	19	108045	6.72
FveVHA-a2	mrna15239.1-v1.0-hybrid	LG2	22701584	22706804	5221	2499	2499	832	19	94727.5	6
FveVHA-a3	mrna01610.1-v1.0-hybrid	LG2	6425840	6434310	8471	2439	2439	812	18	92329.7	6.06
FveVHA-B	mrna23730.1-v1.0-hybrid	LG2	3249404	3254205	4802	1725	1725	574	16	64051.1	5.33
FveVHA-C	mrna01380.1-v1.0-hybrid	LG6	37937798	37941027	3230	1206	1206	401	11	45928.2	7.58
FveVHA-c"	mrna11709.1-v1.0-hybrid	unanchored	9718743	9720225	1483	546	546	181	4	18489.9	9
FveVHA-c1	mrna15222.1-v1.0-hybrid	LG2	22629319	22630402	1084	501	501	166	3	16729.8	8.62
FveVHA-c2	mrna11187.1-v1.0-hybrid	LG2	16730272	16732157	1886	597	597	198	4	20385.8	8.6
FveVHA-c3	mrna14870.1-v1.0-hybrid	LG1	8052737	8060081	7345	564	564	187	3	19273.7	9.48
FveVHA-D	mrna00587.1-v1.0-hybrid	LG6	29179056	29179841	786	786	786	261	1	28938.6	9.54
FveVHA-d	mrna01259.1-v1.0-hybrid	LG6	1637559	1640873	3315	1038	1038	345	10	39916.7	4.94
FveVHA-E1	mrna32018.1-v1.0-hybrid	LG5	2373967	2376050	2084	693	693	230	6	26455.5	8.3
FveVHA-E2	mrna13581.1-v1.0-hybrid	LG6	7920818	7922267	1450	735	735	244	6	27930.3	8.83
FveVHA-e1	XP_004294448.1	LG3	15572764	15574797	2034	213	213	70	3	7737.48	7.63
FveVHA-e2	XP_004293357.1	LG3	1006721	1008423	1703	213	213	70	3	7544.33	7.68
FveVHA-F	mrna16560.1-v1.0-hybrid	LG1	19864400	19866238	1839	393	393	130	4	14385.5	5.78
FveVHA-G1	mrna09716.1-v1.0-hybrid	LG6	8703089	8705638	2550	756	756	251	6	27425.8	9.61
FveVHA-G2	mrna23307.1-v1.0-hybrid	LG7	14390040	14390842	803	285	285	94	3	10597.2	6.83
FveVHA-H	mrna12559.1-v1.0-hybrid	LG7	19378628	19382181	3554	1356	1356	451	11	51198.4	7.07

## Sheet: Peach
Table S1. Detailed information of all V-ATPase (VHA) family genes identiﬁed in the five Rosaceae species-peach
Gene name	Gene_ID	Chromosome	Start	End	Len_gene	Len_exons	Len_CDS	Len_pep	No_of_exons	Molecular weight	Theoretical pI
PpeVHA-A	Prupe.3G022700.1	scaffold_3	813654	819773	6120	2365	1872	623	20	68689.5	5.31
PpeVHA-a1	Prupe.6G092300.1	scaffold_6	6343449	6353831	10383	2749	2460	819	18	93600.3	5.82
PpeVHA-a2	Prupe.8G088600.1	scaffold_8	11432297	11442422	10126	2819	2445	814	18	92517.8	6.09
PpeVHA-a3	Prupe.1G371400.1	scaffold_1	32876343	32882507	6165	2451	2451	816	18	92896.4	6.18
PpeVHA-B	Prupe.8G168500.1	scaffold_8	16637223	16642120	4898	2079	1473	490	14	54542	4.94
PpeVHA-C	Prupe.3G312200.1	scaffold_3	21714329	21719102	4774	1553	1131	376	11	42557	5.55
PpeVHA-c"	Prupe.1G471600.1	scaffold_1	38273533	38275975	2443	1765	543	180	4	18405.8	8.98
PpeVHA-c1	Prupe.8G083200.1	scaffold_8	10912730	10915547	2818	935	501	166	3	16747.8	8.62
PpeVHA-c2	Prupe.7G166200.1	scaffold_7	17406350	17407872	1523	815	501	166	3	16731.8	8.62
PpeVHA-c3	Prupe.1G494900.1	scaffold_1	40126028	40127983	1956	897	501	166	3	16731.8	8.62
PpeVHA-c4	Prupe.1G370100.1	scaffold_1	32812568	32814040	1473	960	651	195	4	20442.2	10.18
PpeVHA-D	Prupe.3G169600.1	scaffold_3	13502545	13504599	2055	1191	786	261	1	29129.7	9.46
PpeVHA-d	Prupe.3G271000.1	scaffold_3	19857126	19860771	3646	1555	1056	351	10	40597.4	4.9
PpeVHA-E1	Prupe.5G113300.1	scaffold_5	11688870	11691450	2581	1154	693	230	7	26200.2	7.71
PpeVHA-E2	Prupe.6G296700.1	scaffold_6	25241914	25243252	1339	718	693	230	6	26116.2	8.78
PpeVHA-e1	Prupe.4G225100.1	scaffold_4	14153190	14155769	2580	612	213	70	3	7786.59	7.63
PpeVHA-e2	Prupe.4G010800.1	scaffold_4	532939	534543	1605	588	213	70	3	7556.39	7.68
PpeVHA-F1	Prupe.5G006500.1	scaffold_5	726899	729188	2290	703	393	130	4	14327.5	6.83
PpeVHA-F2	Prupe.6G005500.1	scaffold_6	800076	802075	2000	755	393	130	4	14371.5	6.83
PpeVHA-G1	Prupe.6G237200.1	scaffold_6	23757991	23759756	1766	660	336	111	3	12147.8	9.3
PpeVHA-G2	Prupe.3G038600.1	scaffold_3	2784929	2786813	1885	833	336	111	3	12220.8	9.1
PpeVHA-G3	Prupe.1G552300.1	scaffold_1	44669943	44670473	531	333	333	110	3	12328.9	8.92
PpeVHA-H	Prupe.2G328400.1	scaffold_2	26598601	26603221	4621	1818	1632	543	11	61414.6	8.17

## Sheet: Chinese plum
Table S1. Detailed information of all V-ATPase (VHA) family genes identiﬁed in the five Rosaceae species-Chinese plum
Gene name	Gene_ID	Chromosome	Start	End	Len_gene	Len_exons	Len_CDS	Len_pep	No_of_exons	Molecular weight	Theoretical pI
PmuVHA-A	Pm013083	Pm4	1591311	1596830	5520	1872	1875	624	20	69004.1	5.31
PmuVHA-a1	Pm025434	Pm8	1392474	1400594	8121	2334	2334	777	17	88316.7	6.22
PmuVHA-a2	Pm006267	Pm2	15799343	15805103	5761	2451	2451	816	18	92622	6.06
PmuVHA-a3	Pm021840	Pm6	11733806	11743471	9666	2286	2289	762	18	86694	6.14
PmuVHA-a4	Pm008638	Pm2	34704507	34709514	5008	1347	1347	448	11	#	#
PmuVHA-B	Pm020896	Pm6	5607888	5611545	3658	1473	1473	490	14	54560.1	4.94
PmuVHA-C	Pm016098	Pm4	23112980	23117731	4752	1113	1113	370	11	42041.5	5.67
PmuVHA-c"	Pm005002	Pm2	8673956	8675420	1465	543	543	181	4	18465.9	8.98
PmuVHA-c1	Pm006255	Pm2	15733030	15733913	884	501	501	166	3	16747.8	8.62
PmuVHA-c2	Pm004776	Pm2	7121457	7122992	1536	501	501	166	3	16731.8	8.62
PmuVHA-c3	Pm021671	Pm6	10484549	10486842	2294	501	501	166	3	16747.8	8.62
PmuVHA-c4	Pm026734	Pm8	11452354	11453560	1207	501	501	166	3	16731.8	8.62
PmuVHA-D1	Pm014555	Pm4	13808736	13809521	786	786	786	261	1	29129.7	9.46
PmuVHA-D2	Pm014554	Pm4	13792887	13793672	786	786	786	261	1	29129.7	9.46
PmuVHA-d	Pm015849	Pm4	21717506	21720615	3110	1056	1056	351	10	40597.4	4.9
PmuVHA-E1	Pm024105	Pm7	10422976	10425089	2114	693	693	230	6	26264.3	7.71
PmuVHA-E2	XP_008244558.1	LG1	22607070	22608828	1759	1031	693	231	7	26145.2	8.92
PmuVHA-e1	XP_008227484.1	LG3	20800968	20802687	1720	702	213	70	4	7556.39	7.68
PmuVHA-e2	XP_008227027.1	LG3	14732613	14735183	2571	656	213	70	4	7786.59	7.63
PmuVHA-F1	Pm022919	Pm7	414950	416287	1338	393	393	130	4	14463.7	6.83
PmuVHA-F2	Pm000015	Pm1	99475	100785	1311	393	393	130	4	14491.7	6.83
PmuVHA-G1	Pm030110	scaffold475	130072	131760	1689	582	582	193	4	21525.5	9.47
PmuVHA-G2	Pm013236	Pm4	2668835	2670005	1171	378	378	125	4	13759.6	9.25
PmuVHA-G3	Pm029802	scaffold331	109921	110562	642	357	357	118	4	13104.8	9.22
PmuVHA-H	XP_008234540.1	LG5	24699945	24704182	4238	1269	1272	423	12	48132.9	6.68
